# Supplementary material for: Plasma proteomics improves risk prediction in heart failure and reveals unique biology in chronic chagas cardiomyopathy
Source: PLoS Negl Trop Dis. 2026 Jun 8;20(6):e0014370. doi: 10.1371/journal.pntd.0014370 (PMC13245751; doi:10.1371/journal.pntd.0014370)
Supplement: S1 Table — Description of markers available from Olink’s proteomic panels. (XLSX) [file pntd.0014370.s008.xlsx]

## Sheet: Sheet1
UniProt	Gene name	Protein name	Panel
P16112	ACAN	Aggrecan core protein	Inflammation
P13686	ACP5	Tartrate-resistant acid phosphatase type 5	Inflammation
O43707	ACTN4	Alpha-actinin-4	Inflammation
P00813	ADA	Adenosine deaminase	Inflammation
O75077	ADAM23	Disintegrin and metalloproteinase domain-containing protein 23	Inflammation
P08319	ADH4	All-trans-retinol dehydrogenase [NAD	Inflammation
O00468	AGRN	Agrin	Inflammation
O00253	AGRP	Agouti-related protein	Inflammation
P21549	AGXT	Serine--pyruvate aminotransferase	Inflammation
P23526	AHCY	Adenosylhomocysteinase	Inflammation
P00568	AK1	Adenylate kinase isoenzyme 1	Inflammation
P17516	AKR1C4	Aldo-keto reductase family 1 member C4	Inflammation
P30838	ALDH3A1	Aldehyde dehydrogenase, dimeric NADP-preferring	Inflammation
P04746	AMY2A	Pancreatic alpha-amylase	Inflammation
P19961	AMY2B	Alpha-amylase 2B	Inflammation
P03950	ANG	Angiogenin	Inflammation
O95841	ANGPTL1	Angiopoietin-related protein 1	Inflammation
P15144	ANPEP	Aminopeptidase N	Inflammation
P09525	ANXA4	Annexin A4	Inflammation
P19801	AOC1	Amiloride-sensitive amine oxidase [copper-containing]	Inflammation
O95445	APOM	Apolipoprotein M	Inflammation
P27540	ARNT	Aryl hydrocarbon receptor nuclear translocator	Inflammation
O15169	AXIN1	Axin-1	Inflammation
P30530	AXL	Tyrosine-protein kinase receptor UFO	Inflammation
P20160	AZU1	Azurocidin	Inflammation
P15291	B4GALT1	Beta-1,4-galactosyltransferase 1	Inflammation
O14867	BACH1	Transcription regulator protein BACH1	Inflammation
P46379	BAG6	Large proline-rich protein BAG6	Inflammation
O43521-2	BCL2L11	Bcl-2-like protein 11, Isoform BimL	Inflammation
P11274	BCR	Breakpoint cluster region protein	Inflammation
P22004	BMP6	Bone morphogenetic protein 6	Inflammation
P35613	BSG	Basigin	Inflammation
P02745	C1QA	Complement C1q subcomponent subunit A	Inflammation
P06681	C2	Complement C2	Inflammation
P00915	CA1	Carbonic anhydrase 1	Inflammation
P07451	CA3	Carbonic anhydrase 3	Inflammation
P22748	CA4	Carbonic anhydrase 4	Inflammation
P35218	CA5A	Carbonic anhydrase 5A, mitochondrial	Inflammation
P42575	CASP2	Caspase-2	Inflammation
P42574	CASP3	Caspase-3	Inflammation
P27352	CBLIF	Cobalamin binding intrinsic factor	Inflammation
O15467	CCL16	C-C motif chemokine 16	Inflammation
O00585	CCL21	C-C motif chemokine 21	Inflammation
O00626	CCL22	C-C motif chemokine 22	Inflammation
O00175	CCL24	C-C motif chemokine 24	Inflammation
O15444	CCL25	C-C motif chemokine 25	Inflammation
P10147	CCL3	C-C motif chemokine 3	Inflammation
P13236	CCL4	C-C motif chemokine 4	Inflammation
P13501	CCL5	C-C motif chemokine 5	Inflammation
P29279	CCN2	CCN family member 2	Inflammation
P08571	CD14	Monocyte differentiation antigen CD14	Inflammation
O95971	CD160	CD160 antigen	Inflammation
P41217	CD200	OX-2 membrane glycoprotein	Inflammation
P20273	CD22	B-cell receptor CD22	Inflammation
P01730	CD4	T-cell surface glycoprotein CD4	Inflammation
P25942	CD40	Tumor necrosis factor receptor superfamily member 5	Inflammation
P29965	CD40LG	CD40 ligand	Inflammation
P15529	CD46	Membrane cofactor protein	Inflammation
P09326	CD48	CD48 antigen	Inflammation
P08174	CD55	Complement decay-accelerating factor	Inflammation
P19256	CD58	Lymphocyte function-associated antigen 3	Inflammation
P13987	CD59	CD59 glycoprotein	Inflammation
P30203	CD6	T-cell differentiation antigen CD6	Inflammation
P32970	CD70	CD70 antigen	Inflammation
P40259	CD79B	B-cell antigen receptor complex-associated protein beta chain	Inflammation
P12830	CDH1	Cadherin-1	Inflammation
P19022	CDH2	Cadherin-2	Inflammation
P33151	CDH5	Cadherin-5	Inflammation
P31997	CEACAM8	Carcinoembryonic antigen-related cell adhesion molecule 8	Inflammation
P17676	CEBPB	CCAAT/enhancer-binding protein beta	Inflammation
P09093	CELA3A	Chymotrypsin-like elastase family member 3A	Inflammation
O95684	CEP43	Centrosomal protein 43	Inflammation
P23141	CES1	Liver carboxylesterase 1	Inflammation
O96017	CHEK2	Serine/threonine-protein kinase Chk2	Inflammation
P36222	CHI3L1	Chitinase-3-like protein 1	Inflammation
O00533	CHL1	Neural cell adhesion molecule L1-like protein	Inflammation
P12532	CKMT1A_CKMT1B	Creatine kinase U-type, mitochondrial	Inflammation
P09496	CLTA	Clathrin light chain A	Inflammation
P39060	COL18A1	Collagen alpha-1	Inflammation
P02452	COL1A1	Collagen alpha-1	Inflammation
P02462	COL4A1	Collagen alpha-1	Inflammation
P12111	COL6A3	Collagen alpha-3	Inflammation
P20849	COL9A1	Collagen alpha-1	Inflammation
P21964	COMT	Catechol O-methyltransferase	Inflammation
P31146	CORO1A	Coronin-1A	Inflammation
P15085	CPA1	Carboxypeptidase A1	Inflammation
P15086	CPB1	Carboxypeptidase B	Inflammation
P20023	CR2	Complement receptor type 2	Inflammation
P24387	CRHBP	Corticotropin-releasing factor-binding protein	Inflammation
P34998	CRHR1	Corticotropin-releasing factor receptor 1	Inflammation
P46109	CRKL	Crk-like protein	Inflammation
O75462	CRLF1	Cytokine receptor-like factor 1	Inflammation
O43186	CRX	Cone-rod homeobox protein	Inflammation
P09603	CSF1	Macrophage colony-stimulating factor 1	Inflammation
P09919	CSF3	Granulocyte colony-stimulating factor	Inflammation
P01034	CST3	Cystatin-C	Inflammation
O76096	CST7	Cystatin-F	Inflammation
P04080	CSTB	Cystatin-B	Inflammation
P07858	CTSB	Cathepsin B	Inflammation
P07339	CTSD	Cathepsin D	Inflammation
P09668	CTSH	Pro-cathepsin H [Cleaved into: Cathepsin H mini chain; Cathepsin H	Inflammation
P07711	CTSL	Cathepsin L1	Inflammation
P43234	CTSO	Cathepsin O	Inflammation
P09341	CXCL1	Growth-regulated alpha protein	Inflammation
P02778	CXCL10	C-X-C motif chemokine 10	Inflammation
O95715	CXCL14	C-X-C motif chemokine 14	Inflammation
P19876	CXCL3	C-X-C motif chemokine 3	Inflammation
P42830	CXCL5	C-X-C motif chemokine 5	Inflammation
P10145	CXCL8	Interleukin-8	Inflammation
P07585	DCN	Decorin	Inflammation
P20711	DDC	Aromatic-L-amino-acid decarboxylase	Inflammation
O00273	DFFA	DNA fragmentation factor subunit alpha	Inflammation
O60884	DNAJA2	DnaJ homolog subfamily A member 2	Inflammation
O43598	DNPH1	2'-deoxynucleoside 5'-phosphate N-hydrolase 1	Inflammation
O60496	DOK2	Docking protein 2	Inflammation
P27487	DPP4	Dipeptidyl peptidase 4	Inflammation
O43854	EDIL3	EGF-like repeat and discoidin I-like domain-containing protein 3	Inflammation
P01133	EGF	Pro-epidermal growth factor	Inflammation
P00533	EGFR	Epidermal growth factor receptor	Inflammation
P17813	ENG	Endoglin	Inflammation
O75356	ENTPD5	Ectonucleoside triphosphate diphosphohydrolase 5	Inflammation
O75354	ENTPD6	Ectonucleoside triphosphate diphosphohydrolase 6	Inflammation
P16422	EPCAM	Epithelial cell adhesion molecule	Inflammation
P21709	EPHA1	Ephrin type-A receptor 1	Inflammation
P34913	EPHX2	Bifunctional epoxide hydrolase 2 [Includes: Cytosolic epoxide hydrolase 2	Inflammation
P01588	EPO	Erythropoietin	Inflammation
P21860	ERBB3	Receptor tyrosine-protein kinase erbB-3	Inflammation
P25116	F2R	Proteinase-activated receptor 1	Inflammation
P08709	F7	Coagulation factor VII	Inflammation
P00740	F9	Coagulation factor IX	Inflammation
P07148	FABP1	Fatty acid-binding protein, liver	Inflammation
P12104	FABP2	Fatty acid-binding protein, intestinal	Inflammation
P15090	FABP4	Fatty acid-binding protein, adipocyte	Inflammation
P25445	FAS	Tumor necrosis factor receptor superfamily member 6	Inflammation
P09467	FBP1	Fructose-1,6-bisphosphatase 1	Inflammation
P24071	FCAR	Immunoglobulin alpha Fc receptor	Inflammation
P12318	FCGR2A	Low affinity immunoglobulin gamma Fc region receptor II-a	Inflammation
O75015	FCGR3B	Low affinity immunoglobulin gamma Fc region receptor III-B	Inflammation
O95750	FGF19	Fibroblast growth factor 19	Inflammation
P09038	FGF2	Fibroblast growth factor 2	Inflammation
P12034	FGF5	Fibroblast growth factor 5	Inflammation
P19883	FST	Follistatin	Inflammation
O95633	FSTL3	Follistatin-related protein 3	Inflammation
P04066	FUCA1	Tissue alpha-L-fucosidase	Inflammation
P22466	GAL	Galanin peptides [Cleaved into: Galanin; Galanin message-associated peptide	Inflammation
P32456	GBP2	Guanylate-binding protein 2	Inflammation
P01241	GH1	Somatotropin	Inflammation
P35754	GLRX	Glutaredoxin-1	Inflammation
P36959	GMPR	GMP reductase 1	Inflammation
P07359	GP1BA	Platelet glycoprotein Ib alpha chain	Inflammation
O15354	GPR37	Prosaposin receptor GPR37	Inflammation
O75791	GRAP2	GRB2-related adapter protein 2	Inflammation
P34947	GRK5	G protein-coupled receptor kinase 5	Inflammation
P08263	GSTA1	Glutathione S-transferase A1	Inflammation
P08236	GUSB	Beta-glucuronidase	Inflammation
P13807	GYS1	Glycogen [starch] synthase, muscle	Inflammation
P12544	GZMA	Granzyme A	Inflammation
P10144	GZMB	Granzyme B	Inflammation
P20718	GZMH	Granzyme H	Inflammation
P14317	HCLS1	Hematopoietic lineage cell-specific protein	Inflammation
O94992	HEXIM1	Protein HEXIM1	Inflammation
P14210	HGF	Hepatocyte growth factor	Inflammation
P01903	HLA-DRA	HLA class II histocompatibility antigen, DR alpha chain	Inflammation
P13747	HLA-E	HLA class I histocompatibility antigen, alpha chain E	Inflammation
P09601	HMOX1	Heme oxygenase 1	Inflammation
P37235	HPCAL1	Hippocalcin-like protein 1	Inflammation
P28845	HSD11B1	Corticosteroid 11-beta-dehydrogenase isozyme 1	Inflammation
P0DMV8	HSPA1A	Heat shock 70 kDa protein 1A	Inflammation
P04792	HSPB1	Heat shock protein beta-1	Inflammation
P05362	ICAM1	Intercellular adhesion molecule 1	Inflammation
P13598	ICAM2	Intercellular adhesion molecule 2	Inflammation
P32942	ICAM3	Intercellular adhesion molecule 3	Inflammation
P22304	IDS	Iduronate 2-sulfatase	Inflammation
P01579	IFNG	Interferon gamma	Inflammation
P15260	IFNGR1	Interferon gamma receptor 1	Inflammation
P08833	IGFBP1	Insulin-like growth factor-binding protein 1	Inflammation
P18065	IGFBP2	Insulin-like growth factor-binding protein 2	Inflammation
P17936	IGFBP3	Insulin-like growth factor-binding protein 3	Inflammation
P24592	IGFBP6	Insulin-like growth factor-binding protein 6	Inflammation
P22301	IL10	Interleukin-10	Inflammation
P20809	IL11	Interleukin-11	Inflammation
P29460	IL12B	Interleukin-12 subunit beta	Inflammation
P42701	IL12RB1	Interleukin-12 receptor subunit beta-1	Inflammation
P35225	IL13	Interleukin-13	Inflammation
P40933	IL15	Interleukin-15	Inflammation
O95998	IL18BP	Interleukin-18-binding protein	Inflammation
P01583	IL1A	Interleukin-1 alpha	Inflammation
P01584	IL1B	Interleukin-1 beta	Inflammation
P27930	IL1R2	Interleukin-1 receptor type 2	Inflammation
P18510	IL1RN	Interleukin-1 receptor antagonist protein	Inflammation
P01589	IL2RA	Interleukin-2 receptor subunit alpha	Inflammation
P14784	IL2RB	Interleukin-2 receptor subunit beta	Inflammation
P24001	IL32	Interleukin-32	Inflammation
O95760	IL33	Interleukin-33	Inflammation
P26951	IL3RA	Interleukin-3 receptor subunit alpha	Inflammation
P05112	IL4	Interleukin-4	Inflammation
P24394	IL4R	Interleukin-4 receptor subunit alpha	Inflammation
P05113	IL5	Interleukin-5	Inflammation
P05231	IL6	Interleukin-6	Inflammation
P08887	IL6R	Interleukin-6 receptor subunit alpha	Inflammation
P40189	IL6ST	Interleukin-6 receptor subunit beta	Inflammation
P13232	IL7	Interleukin-7	Inflammation
B1AKI9	ISM1	Isthmin-1	Inflammation
P23229	ITGA6	Integrin alpha-6	Inflammation
P05556	ITGB1	Integrin beta-1	Inflammation
P05107	ITGB2	Integrin beta-2	Inflammation
P18564	ITGB6	Integrin beta-6	Inflammation
O43736	ITM2A	Integral membrane protein 2A	Inflammation
P01591	JCHAIN	Immunoglobulin J chain	Inflammation
P05412	JUN	Transcription factor AP-1	Inflammation
P10721	KIT	Mast/stem cell growth factor receptor Kit	Inflammation
P21583	KITLG	Kit ligand	Inflammation
P08727	KRT19	Keratin, type I cytoskeletal 19	Inflammation
P28838	LAP3	Cytosol aminopeptidase	Inflammation
O43561	LAT	Linker for activation of T-cells family member 1	Inflammation
P18428	LBP	Lipopolysaccharide-binding protein	Inflammation
P01130	LDLR	Low-density lipoprotein receptor	Inflammation
P41159	LEP	Leptin	Inflammation
P09382	LGALS1	Galectin-1	Inflammation
P17931	LGALS3	Galectin-3	Inflammation
O00182	LGALS9	Galectin-9	Inflammation
P42702	LIFR	Leukemia inhibitory factor receptor	Inflammation
A6NI73	LILRA5	Leukocyte immunoglobulin-like receptor subfamily A member 5	Inflammation
O75023	LILRB5	Leukocyte immunoglobulin-like receptor subfamily B member 5	Inflammation
P06858	LPL	Lipoprotein lipase	Inflammation
P33241	LSP1	Lymphocyte-specific protein 1	Inflammation
P01374	LTA	Lymphotoxin-alpha	Inflammation
P36941	LTBR	Tumor necrosis factor receptor superfamily member 3	Inflammation
O60449	LY75	Lymphocyte antigen 75	Inflammation
P45984	MAPK9	Mitogen-activated protein kinase 9	Inflammation
O00339	MATN2	Matrilin-2	Inflammation
P02144	MB	Myoglobin	Inflammation
P43121	MCAM	Cell surface glycoprotein MUC18	Inflammation
P08581	MET	Hepatocyte growth factor receptor	Inflammation
P16455	MGMT	Methylated-DNA--protein-cysteine methyltransferase	Inflammation
P12872	MLN	Promotilin [Cleaved into: Motilin; Motilin-associated peptide	Inflammation
P03956	MMP1	Interstitial collagenase	Inflammation
P09238	MMP10	Stromelysin-2	Inflammation
P09237	MMP7	Matrilysin	Inflammation
P41218	MNDA	Myeloid cell nuclear differentiation antigen	Inflammation
O95866	MPIG6B	Megakaryocyte and platelet inhibitory receptor G6b	Inflammation
P08118	MSMB	Beta-microseminoprotein	Inflammation
O14793	MSTN	Growth/differentiation factor 8	Inflammation
O95544	NADK	NAD kinase	Inflammation
O60934	NBN	Nibrin	Inflammation
P13591	NCAM1	Neural cell adhesion molecule 1	Inflammation
P19878	NCF2	Neutrophil cytosol factor 2	Inflammation
O43639	NCK2	Cytoplasmic protein NCK2	Inflammation
O76036	NCR1	Natural cytotoxicity triggering receptor 1	Inflammation
O94856	NFASC	Neurofascin	Inflammation
O95644	NFATC1	Nuclear factor of activated T-cells, cytoplasmic 1	Inflammation
P14543	NID1	Nidogen-1	Inflammation
P16860	NPPB	Natriuretic peptide B	Inflammation
P23582	NPPC	C-type natriuretic peptide	Inflammation
O95502	NPTXR	Neuronal pentraxin receptor	Inflammation
O14786	NRP1	Neuropilin-1	Inflammation
P20783	NTF3	Neurotrophin-3	Inflammation
NTproBNP	NTproBNP	NT-proBNP	Inflammation
P13725	OSM	Oncostatin-M	Inflammation
P19021	PAM	Peptidyl-glycine alpha-amidating monooxygenase	Inflammation
P09874	PARP1	Poly [ADP-ribose] polymerase 1	Inflammation
O14917	PCDH17	Protocadherin-17	Inflammation
O75340	PDCD6	Programmed cell death protein 6	Inflammation
P04085	PDGFA	Platelet-derived growth factor subunit A	Inflammation
P01127	PDGFB	Platelet-derived growth factor subunit B	Inflammation
P16234	PDGFRA	Platelet-derived growth factor receptor alpha	Inflammation
P09619	PDGFRB	Platelet-derived growth factor receptor beta	Inflammation
O75594	PGLYRP1	Peptidoglycan recognition protein 1	Inflammation
P19957	PI3	Elafin	Inflammation
P30613	PKLR	Pyruvate kinase PKLR	Inflammation
P04054	PLA2G1B	Phospholipase A2	Inflammation
P14555	PLA2G2A	Phospholipase A2, membrane associated	Inflammation
P00750	PLAT	Tissue-type plasminogen activator	Inflammation
O60664	PLIN3	Perilipin-3	Inflammation
O94903	PLPBP	Pyridoxal phosphate homeostasis protein	Inflammation
O15031	PLXNB2	Plexin-B2	Inflammation
P23284	PPIB	Peptidyl-prolyl cis-trans isomerase B	Inflammation
P41236	PPP1R2	Protein phosphatase inhibitor 2	Inflammation
P42785	PRCP	Lysosomal Pro-X carboxypeptidase	Inflammation
P30048	PRDX3	Thioredoxin-dependent peroxide reductase, mitochondrial	Inflammation
P30044	PRDX5	Peroxiredoxin-5, mitochondrial	Inflammation
P10644	PRKAR1A	cAMP-dependent protein kinase type I-alpha regulatory subunit	Inflammation
P04070	PROC	Vitamin K-dependent protein C	Inflammation
P07478	PRSS2	Trypsin-2	Inflammation
P24158	PRTN3	Myeloblastin	Inflammation
O75475	PSIP1	PC4 and SFRS1-interacting protein	Inflammation
O60542	PSPN	Persephin	Inflammation
P41222	PTGDS	Prostaglandin-H2 D-isomerase	Inflammation
P21246	PTN	Pleiotrophin	Inflammation
P29350	PTPN6	Tyrosine-protein phosphatase non-receptor type 6	Inflammation
P10586	PTPRF	Receptor-type tyrosine-protein phosphatase F	Inflammation
P28827	PTPRM	Receptor-type tyrosine-protein phosphatase mu	Inflammation
P26022	PTX3	Pentraxin-related protein PTX3	Inflammation
P09417	QDPR	Dihydropteridine reductase	Inflammation
P20340	RAB6A	Ras-related protein Rab-6A	Inflammation
P05451	REG1A	Lithostathine-1-alpha	Inflammation
P00797	REN	Renin	Inflammation
P12724	RNASE3	Eosinophil cationic protein	Inflammation
O00584	RNASET2	Ribonuclease T2	Inflammation
P31949	S100A11	Protein S100-A11	Inflammation
P25815	S100P	Protein S100-P	Inflammation
P11684	SCGB1A1	Uteroglobin	Inflammation
O76038	SCGN	Secretagogin	Inflammation
P18827	SDC1	Syndecan-1	Inflammation
P31431	SDC4	Syndecan-4	Inflammation
P16581	SELE	E-selectin	Inflammation
P16109	SELP	P-selectin	Inflammation
O75326	SEMA7A	Semaphorin-7A	Inflammation
P36952	SERPINB5	Serpin B5	Inflammation
P05121	SERPINE1	Plasminogen activator inhibitor 1	Inflammation
P35247	SFTPD	Pulmonary surfactant-associated protein D	Inflammation
O60880	SH2D1A	SH2 domain-containing protein 1A	Inflammation
P34896	SHMT1	Serine hydroxymethyltransferase, cytosolic	Inflammation
O00241	SIRPB1	Signal-regulatory protein beta-1	Inflammation
O75563	SKAP2	Src kinase-associated phosphoprotein 2	Inflammation
O00161	SNAP23	Synaptosomal-associated protein 23	Inflammation
P00441	SOD1	Superoxide dismutase [Cu-Zn]	Inflammation
O60575	SPINK4	Serine protease inhibitor Kazal-type 4	Inflammation
O43291	SPINT2	Kunitz-type protease inhibitor 2	Inflammation
P10451	SPP1	Osteopontin	Inflammation
O43597	SPRY2	Protein sprouty homolog 2	Inflammation
A1L4H1	SSC5D	Soluble scavenger receptor cysteine-rich domain-containing protein SSC5D	Inflammation
P15907	ST6GAL1	Beta-galactoside alpha-2,6-sialyltransferase 1	Inflammation
O95988	TCL1B	T-cell leukemia/lymphoma protein 1B	Inflammation
P20062	TCN2	Transcobalamin-2	Inflammation
P10646	TFPI	Tissue factor pathway inhibitor	Inflammation
P02786	TFRC	Transferrin receptor protein 1	Inflammation
P01135	TGFA	Protransforming growth factor alpha [Cleaved into: Transforming growth factor alpha	Inflammation
P01137	TGFB1	Transforming growth factor beta-1 proprotein [Cleaved into: Latency-associated peptide	Inflammation
P21980	TGM2	Protein-glutamine gamma-glutamyltransferase 2	Inflammation
P07204	THBD	Thrombomodulin	Inflammation
P35443	THBS4	Thrombospondin-4	Inflammation
P40225	THPO	Thrombopoietin	Inflammation
P31483	TIA1	Nucleolysin TIA-1 isoform p40	Inflammation
P35590	TIE1	Tyrosine-protein kinase receptor Tie-1	Inflammation
P01033	TIMP1	Metalloproteinase inhibitor 1	Inflammation
P35625	TIMP3	Metalloproteinase inhibitor 3	Inflammation
O15455	TLR3	Toll-like receptor 3	Inflammation
P24821	TNC	Tenascin	Inflammation
P01375	TNF	Tumor necrosis factor	Inflammation
O95379	TNFAIP8	Tumor necrosis factor alpha-induced protein 8	Inflammation
O14798	TNFRSF10C	Tumor necrosis factor receptor superfamily member 10C	Inflammation
O00300	TNFRSF11B	Tumor necrosis factor receptor superfamily member 11B	Inflammation
O14836	TNFRSF13B	Tumor necrosis factor receptor superfamily member 13B	Inflammation
P43489	TNFRSF4	Tumor necrosis factor receptor superfamily member 4	Inflammation
O14788	TNFSF11	Tumor necrosis factor ligand superfamily member 11	Inflammation
O43508	TNFSF12	Tumor necrosis factor ligand superfamily member 12	Inflammation
O75888	TNFSF13	Tumor necrosis factor ligand superfamily member 13	Inflammation
P19429	TNNI3	Troponin I, cardiac muscle	Inflammation
O14773	TPP1	Tripeptidyl-peptidase 1	Inflammation
P13693	TPT1	Translationally-controlled tumor protein	Inflammation
P19474	TRIM21	E3 ubiquitin-protein ligase TRIM21	Inflammation
P01222	TSHB	Thyrotropin subunit beta	Inflammation
O60635	TSPAN1	Tetraspanin-1	Inflammation
P19971	TYMP	Thymidine phosphorylase	Inflammation
P07911	UMOD	Uromodulin	Inflammation
P40818	USP8	Ubiquitin carboxyl-terminal hydrolase 8	Inflammation
O95183	VAMP5	Vesicle-associated membrane protein 5	Inflammation
P19320	VCAM1	Vascular cell adhesion protein 1	Inflammation
P15692	VEGFA	Vascular endothelial growth factor A	Inflammation
O43915	VEGFD	Vascular endothelial growth factor D	Inflammation
P08670	VIM	Vimentin	Inflammation
P04275	VWF	von Willebrand factor	Inflammation
P42768	WAS	Wiskott-Aldrich syndrome protein	Inflammation
O14904	WNT9A	Protein Wnt-9a	Inflammation
Q9BYF1	ACE2	Angiotensin-converting enzyme 2	Cardiometabolic
Q15067	ACOX1	Peroxisomal acyl-coenzyme A oxidase 1	Cardiometabolic
P62736	ACTA2	Actin, aortic smooth muscle	Cardiometabolic
Q03154	ACY1	Aminoacylase-1	Cardiometabolic
Q9NZK5	ADA2	Adenosine deaminase 2	Cardiometabolic
Q13444	ADAM15	Disintegrin and metalloproteinase domain-containing protein 15	Cardiometabolic
Q76LX8	ADAMTS13	A disintegrin and metalloproteinase with thrombospondin motifs 13	Cardiometabolic
Q8TE57	ADAMTS16	A disintegrin and metalloproteinase with thrombospondin motifs 16	Cardiometabolic
Q9UHX3	ADGRE2	Adhesion G protein-coupled receptor E2	Cardiometabolic
P48960	ADGRE5	Adhesion G protein-coupled receptor E5	Cardiometabolic
Q8IZP9	ADGRG2	Adhesion G-protein coupled receptor G2	Cardiometabolic
Q15109	AGER	Advanced glycosylation end product-specific receptor	Cardiometabolic
Q13740	ALCAM	CD166 antigen	Cardiometabolic
Q9NP70	AMBN	Ameloblastin	Cardiometabolic
Q9BXJ7	AMN	Protein amnionless [Cleaved into: Soluble protein amnionless]	Cardiometabolic
Q15389	ANGPT1	Angiopoietin-1	Cardiometabolic
Q9UKU9	ANGPTL2	Angiopoietin-related protein 2	Cardiometabolic
Q9Y5C1	ANGPTL3	Angiopoietin-related protein 3	Cardiometabolic
Q9BY76	ANGPTL4	Angiopoietin-related protein 4	Cardiometabolic
P50995	ANXA11	Annexin A11	Cardiometabolic
Q16853	AOC3	Membrane primary amine oxidase	Cardiometabolic
P51693	APLP1	Amyloid-like protein 1	Cardiometabolic
Q9NZN5	ARHGEF12	Rho guanine nucleotide exchange factor 12	Cardiometabolic
Q13508	ART3	Ecto-ADP-ribosyltransferase 3	Cardiometabolic
Q5T4W7	ARTN	Artemin	Cardiometabolic
Q9UII2	ATP5IF1	ATPase inhibitor, mitochondrial	Cardiometabolic
Q8NDB2	BANK1	B-cell scaffold protein with ankyrin repeats	Cardiometabolic
P55957	BID	BH3-interacting domain death agonist	Cardiometabolic
Q13867	BLMH	Bleomycin hydrolase	Cardiometabolic
Q9BWV1	BOC	Brother of CDO	Cardiometabolic
Q8TDL5	BPIFB1	BPI fold-containing family B member 1	Cardiometabolic
Q7KYR7	BTN2A1	Butyrophilin subfamily 2 member A1	Cardiometabolic
P78410	BTN3A2	Butyrophilin subfamily 3 member A2	Cardiometabolic
Q9BXJ1	C1QTNF1	Complement C1q tumor necrosis factor-related protein 1	Cardiometabolic
Q8N1Q1	CA13	Carbonic anhydrase 13	Cardiometabolic
Q8WVQ1	CANT1	Soluble calcium-activated nucleotidase 1	Cardiometabolic
Q76M96	CCDC80	Coiled-coil domain-containing protein 80	Cardiometabolic
P51671	CCL11	Eotaxin	Cardiometabolic
Q99616	CCL13	C-C motif chemokine 13	Cardiometabolic
Q16627	CCL14	C-C motif chemokine 14	Cardiometabolic
Q16663	CCL15	C-C motif chemokine 15	Cardiometabolic
Q92583	CCL17	C-C motif chemokine 17	Cardiometabolic
P55774	CCL18	C-C motif chemokine 18	Cardiometabolic
P78556	CCL20	C-C motif chemokine 20	Cardiometabolic
P55773	CCL23	C-C motif chemokine 23	Cardiometabolic
Q9Y258	CCL26	C-C motif chemokine 26	Cardiometabolic
Q9Y4X3	CCL27	C-C motif chemokine 27	Cardiometabolic
Q9NRJ3	CCL28	C-C motif chemokine 28	Cardiometabolic
P80098	CCL7	C-C motif chemokine 7	Cardiometabolic
P48745	CCN3	CCN family member 3	Cardiometabolic
Q86VB7	CD163	Scavenger receptor cysteine-rich type 1 protein M130	Cardiometabolic
Q8TD46	CD200R1	Cell surface glycoprotein CD200 receptor 1	Cardiometabolic
Q9NNX6	CD209	CD209 antigen	Cardiometabolic
Q9BZW8	CD244	Natural killer cell receptor 2B4	Cardiometabolic
Q5ZPR3	CD276	CD276 antigen	Cardiometabolic
Q9Y5K6	CD2AP	CD2-associated protein	Cardiometabolic
Q07108	CD69	Early activation antigen CD69	Cardiometabolic
Q01151	CD83	CD83 antigen	Cardiometabolic
Q9UIB8	CD84	SLAM family member 5	Cardiometabolic
Q9NPY3	CD93	Complement component C1q receptor	Cardiometabolic
Q12864	CDH17	Cadherin-17	Cardiometabolic
P55285	CDH6	Cadherin-6	Cardiometabolic
Q9HBB8	CDHR5	Cadherin-related family member 5	Cardiometabolic
Q4KMG0	CDON	Cell adhesion molecule-related/down-regulated by oncogenes	Cardiometabolic
Q15517	CDSN	Corneodesmosin	Cardiometabolic
Q3KPI0	CEACAM21	Carcinoembryonic antigen-related cell adhesion molecule 21	Cardiometabolic
Q9UPV0	CEP164	Centrosomal protein of 164 kDa	Cardiometabolic
Q99674	CGREF1	Cell growth regulator with EF hand domain protein 1	Cardiometabolic
Q13231	CHIT1	Chitotriosidase-1	Cardiometabolic
Q9BU40	CHRDL1	Chordin-like protein 1	Cardiometabolic
Q6WN34	CHRDL2	Chordin-like protein 2	Cardiometabolic
Q07065	CKAP4	Cytoskeleton-associated protein 4	Cardiometabolic
Q05315	CLC	Galectin-10	Cardiometabolic
Q8NC01	CLEC1A	C-type lectin domain family 1 member A	Cardiometabolic
Q9UMR7	CLEC4A	C-type lectin domain family 4 member A	Cardiometabolic
Q8WTT0	CLEC4C	C-type lectin domain family 4 member C	Cardiometabolic
Q8WXI8	CLEC4D	C-type lectin domain family 4 member D	Cardiometabolic
Q6UXB4	CLEC4G	C-type lectin domain family 4 member G	Cardiometabolic
Q9NY25	CLEC5A	C-type lectin domain family 5 member A	Cardiometabolic
Q9BXN2	CLEC7A	C-type lectin domain family 7 member A	Cardiometabolic
Q9UDT6	CLIP2	CAP-Gly domain-containing linker protein 2	Cardiometabolic
Q9H4D0	CLSTN2	Calsyntenin-2	Cardiometabolic
Q15846	CLUL1	Clusterin-like protein 1	Cardiometabolic
Q96KN2	CNDP1	Beta-Ala-His dipeptidase	Cardiometabolic
Q9Y2B0	CNPY2	Protein canopy homolog 2	Cardiometabolic
Q6PJW8	CNST	Consortin	Cardiometabolic
Q12860	CNTN1	Contactin-1	Cardiometabolic
Q9UHC6	CNTNAP2	Contactin-associated protein-like 2	Cardiometabolic
Q5KU26	COLEC12	Collectin-12	Cardiometabolic
P49747	COMP	Cartilage oligomeric matrix protein	Cardiometabolic
Q6UXH1	CRELD2	Protein disulfide isomerase CRELD2	Cardiometabolic
Q9NZV1	CRIM1	Cysteine-rich motor neuron 1 protein	Cardiometabolic
Q9NQ79	CRTAC1	Cartilage acidic protein 1	Cardiometabolic
Q15828	CST6	Cystatin-M	Cardiometabolic
Q16619	CTF1	Cardiotrophin-1	Cardiometabolic
Q99895	CTRC	Chymotrypsin-C	Cardiometabolic
P53634	CTSC	Dipeptidyl peptidase 1	Cardiometabolic
Q9UBR2	CTSZ	Cathepsin Z	Cardiometabolic
P78310	CXADR	Coxsackievirus and adenovirus receptor	Cardiometabolic
P48061	CXCL12	Stromal cell-derived factor 1	Cardiometabolic
Q9H2A7	CXCL16	C-X-C motif chemokine 16	Cardiometabolic
Q6UXB2	CXCL17	C-X-C motif chemokine 17	Cardiometabolic
P80162	CXCL6	C-X-C motif chemokine 6	Cardiometabolic
Q07325	CXCL9	C-X-C motif chemokine 9	Cardiometabolic
Q14118	DAG1	Dystroglycan	Cardiometabolic
Q9UN19	DAPP1	Dual adapter for phosphotyrosine and 3-phosphotyrosine and 3-phosphoinositide	Cardiometabolic
Q9UJU6	DBNL	Drebrin-like protein	Cardiometabolic
Q9H773	DCTPP1	dCTP pyrophosphatase 1	Cardiometabolic
Q16698	DECR1	2,4-dienoyl-CoA reductase, mitochondrial	Cardiometabolic
P59665	DEFA1_DEFA1B	Neutrophil defensin 1	Cardiometabolic
Q13574	DGKZ	Diacylglycerol kinase zeta	Cardiometabolic
Q9NR28	DIABLO	Diablo homolog, mitochondrial	Cardiometabolic
Q9UBP4	DKK3	Dickkopf-related protein 3	Cardiometabolic
P80370	DLK1	Protein delta homolog 1	Cardiometabolic
Q8NHS0	DNAJB8	DnaJ homolog subfamily B member 8	Cardiometabolic
Q8NFT8	DNER	Delta and Notch-like epidermal growth factor-related receptor	Cardiometabolic
Q8N608	DPP10	Inactive dipeptidyl peptidase 10	Cardiometabolic
Q9UHL4	DPP7	Dipeptidyl peptidase 2	Cardiometabolic
Q07507	DPT	Dermatopontin	Cardiometabolic
Q9NRD8	DUOX2	Dual oxidase 2	Cardiometabolic
Q9UNE0	EDAR	Tumor necrosis factor receptor superfamily member EDAR	Cardiometabolic
Q12805	EFEMP1	EGF-containing fibulin-like extracellular matrix protein 1	Cardiometabolic
Q9GZT9	EGLN1	Egl nine homolog 1	Cardiometabolic
Q13541	EIF4EBP1	Eukaryotic translation initiation factor 4E-binding protein 1	Cardiometabolic
Q04637	EIF4G1	Eukaryotic translation initiation factor 4 gamma 1	Cardiometabolic
P63241	EIF5A	Eukaryotic translation initiation factor 5A-1	Cardiometabolic
Q8N8S7	ENAH	Protein enabled homolog	Cardiometabolic
Q13822	ENPP2	Ectonucleotide pyrophosphatase/phosphodiesterase family member 2	Cardiometabolic
Q9UJA9	ENPP5	Ectonucleotide pyrophosphatase/phosphodiesterase family member 5	Cardiometabolic
Q6UWV6	ENPP7	Ectonucleotide pyrophosphatase/phosphodiesterase family member 7	Cardiometabolic
P54760	EPHB4	Ephrin type-B receptor 4	Cardiometabolic
Q96AP7	ESAM	Endothelial cell-selective adhesion molecule	Cardiometabolic
Q9NQ30	ESM1	Endothelial cell-specific molecule 1	Cardiometabolic
P51161	FABP6	Gastrotropin	Cardiometabolic
Q0Z7S8	FABP9	Fatty acid-binding protein 9	Cardiometabolic
Q13158	FADD	FAS-associated death domain protein	Cardiometabolic
Q92520	FAM3C	Protein FAM3C	Cardiometabolic
Q12884	FAP	Prolyl endopeptidase FAP	Cardiometabolic
P48023	FASLG	Tumor necrosis factor ligand superfamily member 6	Cardiometabolic
Q15485	FCN2	Ficolin-2	Cardiometabolic
Q96LA6	FCRL1	Fc receptor-like protein 1	Cardiometabolic
Q96LA5	FCRL2	Fc receptor-like protein 2	Cardiometabolic
Q96P31	FCRL3	Fc receptor-like protein 3	Cardiometabolic
Q6DN72	FCRL6	Fc receptor-like protein 6	Cardiometabolic
Q9UGM5	FETUB	Fetuin-B	Cardiometabolic
Q9Y3D6	FIS1	Mitochondrial fission 1 protein	Cardiometabolic
P68106	FKBP1B	Peptidyl-prolyl cis-trans isomerase FKBP1B	Cardiometabolic
P49771	FLT3LG	Fms-related tyrosine kinase 3 ligand	Cardiometabolic
Q12778	FOXO1	Forkhead box protein O1	Cardiometabolic
Q96DB9	FXYD5	FXYD domain-containing ion transport regulator 5	Cardiometabolic
Q14435	GALNT3	Polypeptide N-acetylgalactosaminyltransferase 3	Cardiometabolic
Q14393	GAS6	Growth arrest-specific protein 6	Cardiometabolic
Q99988	GDF15	Growth/differentiation factor 15	Cardiometabolic
Q9UK05	GDF2	Growth/differentiation factor 2	Cardiometabolic
Q92820	GGH	Gamma-glutamyl hydrolase	Cardiometabolic
Q9UBU3	GHRL	Appetite-regulating hormone	Cardiometabolic
Q04760	GLO1	Lactoylglutathione lyase	Cardiometabolic
Q9HC38	GLOD4	Glyoxalase domain-containing protein 4	Cardiometabolic
Q9HD26	GOPC	Golgi-associated PDZ and coiled-coil motif-containing protein	Cardiometabolic
P55259	GP2	Pancreatic secretory granule membrane major glycoprotein GP2	Cardiometabolic
Q14956	GPNMB	Transmembrane glycoprotein NMB	Cardiometabolic
Q9NRV9	HEBP1	Heme-binding protein 1	Cardiometabolic
P52789	HK2	Hexokinase-2	Cardiometabolic
P61978	HNRNPK	Heterogeneous nuclear ribonucleoprotein K	Cardiometabolic
P98160	HSPG2	Basement membrane-specific heparan sulfate proteoglycan core protein	Cardiometabolic
Q12794	HYAL1	Hyaluronidase-1	Cardiometabolic
Q9Y4L1	HYOU1	Hypoxia up-regulated protein 1	Cardiometabolic
Q05084	ICA1	Islet cell autoantigen 1	Cardiometabolic
Q14773	ICAM4	Intercellular adhesion molecule 4	Cardiometabolic
Q9UMF0	ICAM5	Intercellular adhesion molecule 5	Cardiometabolic
Q8IU57	IFNLR1	Interferon lambda receptor 1	Cardiometabolic
Q16270	IGFBP7	Insulin-like growth factor-binding protein 7	Cardiometabolic
Q8WX77	IGFBPL1	Insulin-like growth factor-binding protein-like 1	Cardiometabolic
Q969P0	IGSF8	Immunoglobulin superfamily member 8	Cardiometabolic
Q9Y6K9	IKBKG	NF-kappa-B essential modulator	Cardiometabolic
Q13651	IL10RA	Interleukin-10 receptor subunit alpha	Cardiometabolic
Q08334	IL10RB	Interleukin-10 receptor subunit beta	Cardiometabolic
Q13261	IL15RA	Interleukin-15 receptor subunit alpha	Cardiometabolic
Q14005	IL16	Pro-interleukin-16 [Cleaved into: Interleukin-16	Cardiometabolic
Q16552	IL17A	Interleukin-17A	Cardiometabolic
Q9P0M4	IL17C	Interleukin-17C	Cardiometabolic
Q8TAD2	IL17D	Interleukin-17D	Cardiometabolic
Q96PD4	IL17F	Interleukin-17F	Cardiometabolic
Q9NRM6	IL17RB	Interleukin-17 receptor B	Cardiometabolic
Q14116	IL18	Interleukin-18	Cardiometabolic
Q13478	IL18R1	Interleukin-18 receptor 1	Cardiometabolic
Q9UHD0	IL19	Interleukin-19	Cardiometabolic
Q01638	IL1RL1	Interleukin-1 receptor-like 1	Cardiometabolic
Q9HB29	IL1RL2	Interleukin-1 receptor-like 2	Cardiometabolic
P60568	IL2	Interleukin-2	Cardiometabolic
Q9NYY1	IL20	Interleukin-20	Cardiometabolic
Q9UHF4	IL20RA	Interleukin-20 receptor subunit alpha	Cardiometabolic
Q8N6P7	IL22RA1	Interleukin-22 receptor subunit alpha-1	Cardiometabolic
Q13007	IL24	Interleukin-24	Cardiometabolic
Q01344	IL5RA	Interleukin-5 receptor subunit alpha	Cardiometabolic
Q12912	IRAG2	Inositol 1,4,5-triphosphate receptor associated 2	Cardiometabolic
P51617	IRAK1	Interleukin-1 receptor-associated kinase 1	Cardiometabolic
Q9NWZ3	IRAK4	Interleukin-1 receptor-associated kinase 4	Cardiometabolic
Q9UKX5	ITGA11	Integrin alpha-11	Cardiometabolic
Q9UKP3	ITGB1BP2	Integrin beta-1-binding protein 2	Cardiometabolic
Q06033	ITIH3	Inter-alpha-trypsin inhibitor heavy chain H3	Cardiometabolic
Q12918	KLRB1	Killer cell lectin-like receptor subfamily B member 1	Cardiometabolic
Q13241	KLRD1	Natural killer cells antigen CD94	Cardiometabolic
Q16773	KYAT1	Kynurenine--oxoglutarate transaminase 1	Cardiometabolic
Q16719	KYNU	Kynureninase	Cardiometabolic
Q53H82	LACTB2	Endoribonuclease LACTB2	Cardiometabolic
Q6GTX8	LAIR1	Leukocyte-associated immunoglobulin-like receptor 1	Cardiometabolic
Q16363	LAMA4	Laminin subunit alpha-4	Cardiometabolic
Q9UQV4	LAMP3	Lysosome-associated membrane glycoprotein 3	Cardiometabolic
P80188	LCN2	Neutrophil gelatinase-associated lipocalin	Cardiometabolic
P48357	LEPR	Leptin receptor	Cardiometabolic
P56470	LGALS4	Galectin-4	Cardiometabolic
Q99538	LGMN	Legumain	Cardiometabolic
Q9H008	LHPP	Phospholysine phosphohistidine inorganic pyrophosphate phosphatase	Cardiometabolic
Q8NHL6	LILRB1	Leukocyte immunoglobulin-like receptor subfamily B member 1	Cardiometabolic
Q8N423	LILRB2	Leukocyte immunoglobulin-like receptor subfamily B member 2	Cardiometabolic
Q8NHJ6	LILRB4	Leukocyte immunoglobulin-like receptor subfamily B member 4	Cardiometabolic
Q86VZ4	LRP11	Low-density lipoprotein receptor-related protein 11	Cardiometabolic
Q6UXK5	LRRN1	Leucine-rich repeat neuronal protein 1	Cardiometabolic
Q14767	LTBP2	Latent-transforming growth factor beta-binding protein 2	Cardiometabolic
Q8WV07	LTO1	Protein LTO1 homolog	Cardiometabolic
Q14210	LY6D	Lymphocyte antigen 6D	Cardiometabolic
Q9HBG7	LY9	T-lymphocyte surface antigen Ly-9	Cardiometabolic
P55145	MANF	Mesencephalic astrocyte-derived neurotrophic factor	Cardiometabolic
P52564	MAP2K6	Dual specificity mitogen-activated protein kinase kinase 6	Cardiometabolic
Q9UEW3	MARCO	Macrophage receptor MARCO	Cardiometabolic
Q8NI22	MCFD2	Multiple coagulation factor deficiency protein 2	Cardiometabolic
Q96KG7	MEGF10	Multiple epidermal growth factor-like domains protein 10	Cardiometabolic
Q9H1U4	MEGF9	Multiple epidermal growth factor-like domains protein 9	Cardiometabolic
Q16820	MEP1B	Meprin A subunit beta	Cardiometabolic
Q9NQ76	MEPE	Matrix extracellular phosphoglycoprotein	Cardiometabolic
Q12866	MERTK	Tyrosine-protein kinase Mer	Cardiometabolic
Q6UB28	METAP1D	Methionine aminopeptidase 1D, mitochondrial	Cardiometabolic
P55082	MFAP3	Microfibril-associated glycoprotein 3	Cardiometabolic
Q13361	MFAP5	Microfibrillar-associated protein 5	Cardiometabolic
Q99685	MGLL	Monoglyceride lipase	Cardiometabolic
Q29980_Q29983	MICB_MICA	MHC class I polypeptide-related sequence B_A	Cardiometabolic
Q7Z6M3	MILR1	Allergin-1	Cardiometabolic
Q99549	MPHOSPH8	M-phase phosphoprotein 8	Cardiometabolic
P58546	MTPN	Myotrophin	Cardiometabolic
Q03426	MVK	Mevalonate kinase	Cardiometabolic
Q13459	MYO9B	Unconventional myosin-IXb	Cardiometabolic
Q8WU39	MZB1	Marginal zone B- and B1-cell-specific protein	Cardiometabolic
Q969V3	NCLN	Nicalin	Cardiometabolic
Q92692	NECTIN2	Nectin-2	Cardiometabolic
Q99435	NELL2	Protein kinase C-binding protein NELL2	Cardiometabolic
Q12968	NFATC3	Nuclear factor of activated T-cells, cytoplasmic 3	Cardiometabolic
Q13232	NME3	Nucleoside diphosphate kinase 3	Cardiometabolic
P46531	NOTCH1	Neurogenic locus notch homolog protein 1	Cardiometabolic
Q9UM47	NOTCH3	Neurogenic locus notch homolog protein 3	Cardiometabolic
Q9NQX5	NPDC1	Neural proliferation differentiation and control protein 1	Cardiometabolic
Q92823	NRCAM	Neuronal cell adhesion molecule	Cardiometabolic
Q99748	NRTN	Neurturin	Cardiometabolic
Q9H0P0	NT5C3A	Cytosolic 5'-nucleotidase 3A	Cardiometabolic
Q16620	NTRK2	BDNF/NT-3 growth factors receptor	Cardiometabolic
Q9Y5A7	NUB1	NEDD8 ultimate buster 1	Cardiometabolic
Q9Y266	NUDC	Nuclear migration protein nudC	Cardiometabolic
P78380	OLR1	Oxidized low-density lipoprotein receptor 1	Cardiometabolic
Q99983	OMD	Osteomodulin	Cardiometabolic
Q8IYS5	OSCAR	Osteoclast-associated immunoglobulin-like receptor	Cardiometabolic
Q99650	OSMR	Oncostatin-M-specific receptor subunit beta	Cardiometabolic
Q9Y2J8	PADI2	Protein-arginine deiminase type-2	Cardiometabolic
Q9NWQ8	PAG1	Phosphoprotein associated with glycosphingolipid-enriched microdomains 1	Cardiometabolic
Q13219	PAPPA	Pappalysin-1	Cardiometabolic
Q08174	PCDH1	Protocadherin-1	Cardiometabolic
Q15113	PCOLCE	Procollagen C-endopeptidase enhancer 1	Cardiometabolic
Q8NBP7	PCSK9	Proprotein convertase subtilisin/kexin type 9	Cardiometabolic
Q9NR12	PDLIM7	PDZ and LIM domain protein 7	Cardiometabolic
Q5VY43	PEAR1	Platelet endothelial aggregation receptor 1	Cardiometabolic
P49763	PGF	Placenta growth factor	Cardiometabolic
Q6ZUJ8	PIK3AP1	Phosphoinositide 3-kinase adapter protein 1	Cardiometabolic
Q9UKJ0	PILRB	Paired immunoglobulin-like type 2 receptor beta	Cardiometabolic
P47712	PLA2G4A	Cytosolic phospholipase A2	Cardiometabolic
Q03405	PLAUR	Urokinase plasminogen activator surface receptor	Cardiometabolic
P55058	PLTP	Phospholipid transfer protein	Cardiometabolic
Q9HCM2	PLXNA4	Plexin-A4	Cardiometabolic
Q9ULL4	PLXNB3	Plexin-B3	Cardiometabolic
Q6GTS8	PM20D1	N-fatty-acyl-amino acid synthase/hydrolase PM20D1	Cardiometabolic
P54317	PNLIPRP2	Pancreatic lipase-related protein 2	Cardiometabolic
Q8TCS8	PNPT1	Polyribonucleotide nucleotidyltransferase 1, mitochondrial	Cardiometabolic
Q15165	PON2	Serum paraoxonase/arylesterase 2	Cardiometabolic
Q15166	PON3	Serum paraoxonase/lactonase 3	Cardiometabolic
Q96SB3	PPP1R9B	Neurabin-2	Cardiometabolic
Q9HCU5	PREB	Prolactin regulatory element-binding protein	Cardiometabolic
P51888	PRELP	Prolargin	Cardiometabolic
Q9Y478	PRKAB1	5'-AMP-activated protein kinase subunit beta-1	Cardiometabolic
Q04759	PRKCQ	Protein kinase C theta type	Cardiometabolic
P58294	PROK1	Prokineticin-1	Cardiometabolic
Q9BQR3	PRSS27	Serine protease 27	Cardiometabolic
Q16651	PRSS8	Prostasin	Cardiometabolic
Q9BT73	PSMG3	Proteasome assembly chaperone 3	Cardiometabolic
Q03431	PTH1R	Parathyroid hormone/parathyroid hormone-related peptide receptor	Cardiometabolic
Q13332	PTPRS	Receptor-type tyrosine-protein phosphatase S	Cardiometabolic
Q16769	QPCT	Glutaminyl-peptide cyclotransferase	Cardiometabolic
Q96AX2	RAB37	Ras-related protein Rab-37	Cardiometabolic
Q5R372	RABGAP1L	Rab GTPase-activating protein 1-like	Cardiometabolic
Q99969	RARRES2	Retinoic acid receptor responder protein 2	Cardiometabolic
Q9UKL0	RCOR1	REST corepressor 1	Cardiometabolic
P48304	REG1B	Lithostathine-1-beta	Cardiometabolic
Q06141	REG3A	Regenerating islet-derived protein 3-alpha	Cardiometabolic
Q9BYZ8	REG4	Regenerating islet-derived protein 4	Cardiometabolic
Q9HD89	RETN	Resistin	Cardiometabolic
P57771	RGS8	Regulator of G-protein signaling 8	Cardiometabolic
Q9Y6N7	ROBO1	Roundabout homolog 1	Cardiometabolic
Q01973	ROR1	Inactive tyrosine-protein kinase transmembrane receptor ROR1	Cardiometabolic
Q8IVG5	SAMD9L	Sterile alpha motif domain-containing protein 9-like	Cardiometabolic
Q14162	SCARF1	Scavenger receptor class F member 1	Cardiometabolic
Q8WXD2	SCG3	Secretogranin-3	Cardiometabolic
Q96PL1	SCGB3A2	Secretoglobin family 3A member 2	Cardiometabolic
Q12765	SCRN1	Secernin-1	Cardiometabolic
Q14242	SELPLG	P-selectin glycoprotein ligand 1	Cardiometabolic
Q13275	SEMA3F	Semaphorin-3F	Cardiometabolic
Q86U17	SERPINA11	Serpin A11	Cardiometabolic
Q8IW75	SERPINA12	Serpin A12	Cardiometabolic
P50452	SERPINB8	Serpin B8	Cardiometabolic
Q9BZZ2	SIGLEC1	Sialoadhesin	Cardiometabolic
Q96LC7	SIGLEC10	Sialic acid-binding Ig-like lectin 10	Cardiometabolic
Q9Y286	SIGLEC7	Sialic acid-binding Ig-like lectin 7	Cardiometabolic
P78324	SIRPA	Tyrosine-protein phosphatase non-receptor type substrate 1	Cardiometabolic
Q9Y3P8	SIT1	Signaling threshold-regulating transmembrane adapter 1	Cardiometabolic
Q13291	SLAMF1	Signaling lymphocytic activation molecule	Cardiometabolic
Q9NQ25	SLAMF7	SLAM family member 7	Cardiometabolic
Q6ZMH5	SLC39A5	Zinc transporter ZIP5	Cardiometabolic
Q9H5Y7	SLITRK6	SLIT and NTRK-like protein 6	Cardiometabolic
Q9H3U7	SMOC2	SPARC-related modular calcium-binding protein 2	Cardiometabolic
Q92484	SMPDL3A	Acid sphingomyelinase-like phosphodiesterase 3a	Cardiometabolic
Q9Y5X1	SNX9	Sorting nexin-9	Cardiometabolic
Q99523	SORT1	Sortilin	Cardiometabolic
Q9BQB4	SOST	Sclerostin	Cardiometabolic
Q14515	SPARCL1	SPARC-like protein 1	Cardiometabolic
Q9HCB6	SPON1	Spondin-1	Cardiometabolic
Q9BUD6	SPON2	Spondin-2	Cardiometabolic
P78362	SRPK2	SRSF protein kinase 2	Cardiometabolic
Q8WTU2	SSC4D	Scavenger receptor cysteine-rich domain-containing group B protein	Cardiometabolic
Q15831	STK11	Serine/threonine-protein kinase STK11	Cardiometabolic
Q13043	STK4	Serine/threonine-protein kinase 4	Cardiometabolic
Q9UNK0	STX8	Syntaxin-8	Cardiometabolic
Q06520	SULT2A1	Bile salt sulfotransferase	Cardiometabolic
Q6UWL2	SUSD1	Sushi domain-containing protein 1	Cardiometabolic
Q92844	TANK	TRAF family member-associated NF-kappa-B activator	Cardiometabolic
Q92609	TBC1D5	TBC1 domain family member 5	Cardiometabolic
Q03403	TFF2	Trefoil factor 2	Cardiometabolic
Q07654	TFF3	Trefoil factor 3	Cardiometabolic
Q15582	TGFBI	Transforming growth factor-beta-induced protein ig-h3	Cardiometabolic
Q03167	TGFBR3	Transforming growth factor beta receptor type 3	Cardiometabolic
P52888	THOP1	Thimet oligopeptidase	Cardiometabolic
Q96H15	TIMD4	T-cell immunoglobulin and mucin domain-containing protein 4	Cardiometabolic
Q9GZM7	TINAGL1	Tubulointerstitial nephritis antigen-like	Cardiometabolic
Q9Y6Q6	TNFRSF11A	Tumor necrosis factor receptor superfamily member 11A	Cardiometabolic
Q96RJ3	TNFRSF13C	Tumor necrosis factor receptor superfamily member 13C	Cardiometabolic
Q92956	TNFRSF14	Tumor necrosis factor receptor superfamily member 14	Cardiometabolic
P50591	TNFSF10	Tumor necrosis factor ligand superfamily member 10	Cardiometabolic
Q9Y275	TNFSF13B	Tumor necrosis factor ligand superfamily member 13B	Cardiometabolic
Q96A56	TP53INP1	Tumor protein p53-inducible nuclear protein 1	Cardiometabolic
Q15661	TPSAB1	Tryptase alpha/beta-1	Cardiometabolic
Q12933	TRAF2	TNF receptor-associated factor 2	Cardiometabolic
Q9NZC2	TREM2	Triggering receptor expressed on myeloid cells 2	Cardiometabolic
Q9C035	TRIM5	Tripartite motif-containing protein 5	Cardiometabolic
Q969D9	TSLP	Thymic stromal lymphopoietin	Cardiometabolic
Q06418	TYRO3	Tyrosine-protein kinase receptor TYRO3	Cardiometabolic
Q7L8A9	VASH1	Tubulinyl-Tyr carboxypeptidase 1	Cardiometabolic
Q6EMK4	VASN	Vasorin	Cardiometabolic
Q9H7M9	VSIR	V-type immunoglobulin domain-containing suppressor of T-cell activation	Cardiometabolic
Q96N03	VSTM2L	V-set and transmembrane domain-containing protein 2-like protein	Cardiometabolic
Q92558	WASF1	Wiskott-Aldrich syndrome protein family member 1	Cardiometabolic
Q8TEU8	WFIKKN2	WAP, Kazal, immunoglobulin, Kunitz and NTR domain-containing protein 2	Cardiometabolic
P55808	XG	Glycoprotein Xg	Cardiometabolic
Q7Z739	YTHDF3	YTH domain-containing family protein 3	Cardiometabolic
Q13105	ZBTB17	Zinc finger and BTB domain-containing protein 17	Cardiometabolic
