# Supplementary material for: Plasma proteomics improves risk prediction in heart failure and reveals unique biology in chronic chagas cardiomyopathy
Source: PLoS Negl Trop Dis. 2026 Jun 8;20(6):e0014370. doi: 10.1371/journal.pntd.0014370 (PMC13245751; doi:10.1371/journal.pntd.0014370)
Supplement: S2 Table — Survival risk table, for the total patient set, and for individual etiology classes. (XLSX) [file pntd.0014370.s009.xlsx]

## Sheet: risk_table
		At Risk
		0 yr.	6 mo.	1 yr.	1.5 yr.	2 yr.
	Total	1212	1173	1131	1075	1023
	Alcoholic	92	90	90	87	83
	Hypertense	292	285	277	264	256
	Idiopathic	322	312	305	290	277
	Ischemic	243	235	221	208	198
	Chagas	191	183	171	159	141
