# Supplementary material for: Plasma proteomics improves risk prediction in heart failure and reveals unique biology in chronic chagas cardiomyopathy
Source: PLoS Negl Trop Dis. 2026 Jun 8;20(6):e0014370. doi: 10.1371/journal.pntd.0014370 (PMC13245751; doi:10.1371/journal.pntd.0014370)
Supplement: S3 Table — Exclusive significant proteins per etiology, after FDR correction. (XLSX) [file pntd.0014370.s010.xlsx]

## Sheet: exclusive
protein	coef	pval	n_obs	Etiology	pval_fdr	significant	Etiology
ALDH3A1	-0.489639	0.00218319	848	Chagas	0.0105138	1	Chagas
ANGPTL1	-0.618071	0.0103398	848	Chagas	0.0353678	1	Chagas
ANXA11	-0.310578	0.00446612	848	Chagas	0.0182637	1	Chagas
APLP1	0.519578	1.19309e-06	848	Chagas	5.5708e-05	1	Chagas
ARHGEF12	-0.317716	0.0087004	848	Chagas	0.031177	1	Chagas
ARTN	-0.671691	0.0015644	848	Chagas	0.00833036	1	Chagas
BCL2L11	-0.602144	0.00018251	848	Chagas	0.0015356	1	Chagas
CA4	0.660076	0.0162076	848	Chagas	0.0490633	1	Chagas
CCDC80	-0.454071	0.00243703	848	Chagas	0.0113624	1	Chagas
CCL14	-0.581511	0.000471932	848	Chagas	0.00348944	1	Chagas
CCL5	-0.18197	0.00956439	848	Chagas	0.0331807	1	Chagas
CCN2	-0.376678	0.00539305	848	Chagas	0.0211108	1	Chagas
CD14	-0.721268	3.23942e-06	848	Chagas	0.000106772	1	Chagas
CD40	-0.580628	0.00105664	848	Chagas	0.00633982	1	Chagas
CD40LG	-0.23368	0.00424951	848	Chagas	0.0177549	1	Chagas
CD55	-0.688825	0.00429319	848	Chagas	0.0177549	1	Chagas
CD6	0.498502	0.00108635	848	Chagas	0.00636165	1	Chagas
CD93	-0.545911	0.0063532	848	Chagas	0.0242216	1	Chagas
CEP43	-0.460113	0.0012535	848	Chagas	0.00711291	1	Chagas
CHEK2	-0.624411	0.00429208	848	Chagas	0.0177549	1	Chagas
CLEC4D	-0.388927	5.84805e-05	848	Chagas	0.000679488	1	Chagas
CNST	-0.340396	0.00185058	848	Chagas	0.0094729	1	Chagas
COL18A1	-0.78435	0.00309631	848	Chagas	0.013838	1	Chagas
COL9A1	-0.465097	0.00191606	848	Chagas	0.00967278	1	Chagas
CRKL	-0.171365	0.0162204	848	Chagas	0.0490633	1	Chagas
CST6	-0.320502	0.0156495	848	Chagas	0.0480752	1	Chagas
CST7	-0.268123	0.00803983	848	Chagas	0.0294258	1	Chagas
CXADR	-0.425796	0.000694776	848	Chagas	0.00450067	1	Chagas
CXCL10	0.690445	1.36837e-12	848	Chagas	1.00165e-09	1	Chagas
CXCL6	-0.231919	0.0157624	848	Chagas	0.0480752	1	Chagas
CXCL9	0.480603	5.62578e-07	848	Chagas	4.11807e-05	1	Chagas
DDC	0.393084	0.00236297	848	Chagas	0.0110878	1	Chagas
DLK1	-0.385476	0.00127334	848	Chagas	0.00711517	1	Chagas
DPP4	0.943327	0.000153901	848	Chagas	0.00135729	1	Chagas
EDIL3	-0.51895	0.00527464	848	Chagas	0.0207583	1	Chagas
EGFR	1.06596	0.0156987	848	Chagas	0.0480752	1	Chagas
EIF4EBP1	-0.333718	0.00368115	848	Chagas	0.0157579	1	Chagas
EIF4G1	-0.196848	0.0123241	848	Chagas	0.0408202	1	Chagas
ENPP5	0.924815	1.22023e-05	848	Chagas	0.000217856	1	Chagas
F2R	-0.672184	2.17988e-06	848	Chagas	7.7941e-05	1	Chagas
FABP9	-0.329132	0.0144644	848	Chagas	0.0454418	1	Chagas
FCAR	-0.483685	0.00209908	848	Chagas	0.0101757	1	Chagas
FCGR3B	0.440358	0.00843078	848	Chagas	0.0305511	1	Chagas
FCRL6	0.502214	1.33086e-05	848	Chagas	0.000226555	1	Chagas
FOXO1	-0.41079	0.00362583	848	Chagas	0.0156357	1	Chagas
FXYD5	-0.73135	6.40586e-05	848	Chagas	0.000717097	1	Chagas
GLO1	-0.492069	0.000529368	848	Chagas	0.00379899	1	Chagas
GLOD4	-0.61859	0.00398653	848	Chagas	0.0168679	1	Chagas
GOPC	-0.270037	0.00603098	848	Chagas	0.0231135	1	Chagas
GZMA	0.990695	2.06614e-05	848	Chagas	0.000302483	1	Chagas
GZMB	0.525172	2.70245e-05	848	Chagas	0.000366331	1	Chagas
GZMH	0.425141	0.000492377	848	Chagas	0.00356851	1	Chagas
HEXIM1	-0.378484	0.00222628	848	Chagas	0.0106512	1	Chagas
HLA-DRA	0.472092	0.0138451	848	Chagas	0.0442561	1	Chagas
HLA-E	-0.396998	0.0155174	848	Chagas	0.047927	1	Chagas
ICAM5	-0.529084	0.000903078	848	Chagas	0.00560214	1	Chagas
IFNLR1	-0.55436	0.0131063	848	Chagas	0.042639	1	Chagas
IKBKG	-0.36534	0.00953556	848	Chagas	0.0331807	1	Chagas
IL32	0.408353	0.000300541	848	Chagas	0.00241754	1	Chagas
IL4R	-0.575928	0.000175406	848	Chagas	0.00149299	1	Chagas
IL6	-0.456378	3.66434e-06	848	Chagas	0.000106772	1	Chagas
IL7	-0.322888	0.0107387	848	Chagas	0.0363921	1	Chagas
IRAG2	-0.344124	0.00898234	848	Chagas	0.0317636	1	Chagas
IRAK1	-0.401575	0.0140493	848	Chagas	0.0447134	1	Chagas
ITGA11	0.787175	0.000264331	848	Chagas	0.00214989	1	Chagas
ITGB2	1.62112	8.64074e-11	848	Chagas	3.16251e-08	1	Chagas
LACTB2	-0.375471	0.00688435	848	Chagas	0.0257266	1	Chagas
LBP	-0.418023	0.00166858	848	Chagas	0.00866241	1	Chagas
LEPR	0.566928	0.00282815	848	Chagas	0.0128584	1	Chagas
LTBP2	-0.474703	0.00579288	848	Chagas	0.022408	1	Chagas
LTO1	-0.50975	0.00310032	848	Chagas	0.013838	1	Chagas
MAPK9	-0.54165	0.0122986	848	Chagas	0.0408202	1	Chagas
MARCO	0.900037	0.00481694	848	Chagas	0.0194971	1	Chagas
MCFD2	-0.881731	9.79241e-06	848	Chagas	0.00019076	1	Chagas
MEP1B	0.195494	0.0118733	848	Chagas	0.0400518	1	Chagas
MMP1	-0.306654	8.39099e-05	848	Chagas	0.000841398	1	Chagas
MMP10	-0.476889	0.00104067	848	Chagas	0.00629563	1	Chagas
MNDA	-0.269668	0.00768502	848	Chagas	0.0282685	1	Chagas
MSMB	-0.240362	0.0146018	848	Chagas	0.0456776	1	Chagas
NFATC1	-0.441867	0.0023087	848	Chagas	0.0109738	1	Chagas
NUDC	-0.381694	0.00198919	848	Chagas	0.00990536	1	Chagas
OSMR	-1.16717	0.000868176	848	Chagas	0.00543166	1	Chagas
PADI2	-0.471908	0.0142816	848	Chagas	0.045061	1	Chagas
PAG1	-0.727235	2.40353e-05	848	Chagas	0.000338343	1	Chagas
PIK3AP1	-0.393407	0.00317387	848	Chagas	0.0140805	1	Chagas
PLIN3	-0.683772	0.000145039	848	Chagas	0.00131073	1	Chagas
PPP1R2	-0.377014	0.00207045	848	Chagas	0.0101038	1	Chagas
PREB	-0.62382	0.00282436	848	Chagas	0.0128584	1	Chagas
PRELP	-0.616323	0.0130106	848	Chagas	0.0425572	1	Chagas
PRSS27	-0.735134	4.5827e-05	848	Chagas	0.000568565	1	Chagas
PTPRS	-0.642353	0.0165346	848	Chagas	0.0498079	1	Chagas
PTX3	-0.389719	0.00548335	848	Chagas	0.0213501	1	Chagas
RABGAP1L	-0.679012	0.000744076	848	Chagas	0.00477775	1	Chagas
REG3A	-0.276302	0.0100186	848	Chagas	0.0344302	1	Chagas
REG4	-0.377027	0.00943343	848	Chagas	0.0330396	1	Chagas
ROR1	-0.469585	0.00581627	848	Chagas	0.022408	1	Chagas
SCARF1	-0.893442	3.93836e-05	848	Chagas	0.000497048	1	Chagas
SCRN1	-0.374714	0.00490776	848	Chagas	0.0197389	1	Chagas
SELP	-0.496288	0.00307563	848	Chagas	0.013838	1	Chagas
SERPINB8	-0.364355	0.00444096	848	Chagas	0.0182628	1	Chagas
SERPINE1	-0.273748	0.00523751	848	Chagas	0.0207236	1	Chagas
SLAMF7	-0.31895	0.013219	848	Chagas	0.0428155	1	Chagas
SNX9	-0.431003	0.000646198	848	Chagas	0.00431519	1	Chagas
SOD1	-0.544048	0.00888057	848	Chagas	0.0315562	1	Chagas
SORT1	-0.729662	0.000606302	848	Chagas	0.00411864	1	Chagas
SPRY2	-0.303142	0.00688854	848	Chagas	0.0257266	1	Chagas
SRPK2	-0.839324	0.000110613	848	Chagas	0.00107958	1	Chagas
SSC5D	-0.446839	0.00655391	848	Chagas	0.0247292	1	Chagas
ST6GAL1	-1.0355	2.45482e-05	848	Chagas	0.000339043	1	Chagas
STK11	-0.440429	0.00205359	848	Chagas	0.0100888	1	Chagas
STX8	-0.482707	0.0010339	848	Chagas	0.00629563	1	Chagas
SUSD1	-0.402118	0.00873126	848	Chagas	0.031177	1	Chagas
TBC1D5	-0.284857	0.00760802	848	Chagas	0.0281266	1	Chagas
TGFA	-0.858454	2.30079e-05	848	Chagas	0.000330231	1	Chagas
TGFB1	-0.813914	3.68024e-06	848	Chagas	0.000106772	1	Chagas
THPO	-0.608209	0.000683901	848	Chagas	0.00446978	1	Chagas
TIA1	-0.375387	0.00150465	848	Chagas	0.00814597	1	Chagas
TIMD4	-0.494989	0.00344711	848	Chagas	0.0150195	1	Chagas
TNFSF13	-0.824634	0.000138349	848	Chagas	0.00128815	1	Chagas
TNNI3	0.152705	0.0126255	848	Chagas	0.0416302	1	Chagas
TPP1	-0.550167	0.00144834	848	Chagas	0.00791424	1	Chagas
VASH1	-1.28533	2.45477e-08	848	Chagas	5.98965e-06	1	Chagas
VEGFA	-0.619136	1.08836e-05	848	Chagas	0.00019917	1	Chagas
VEGFD	-0.401284	0.0122097	848	Chagas	0.0408202	1	Chagas
VSIR	-0.640107	0.000426847	848	Chagas	0.00328897	1	Chagas
WNT9A	-0.640769	0.00363124	848	Chagas	0.0156357	1	Chagas
YTHDF3	-0.178926	0.0132821	848	Chagas	0.0428303	1	Chagas
ADA2	0.415219	0.0027742	848	Ischemic	0.0393323	1	Ischemic
AOC3	0.569827	0.00146215	848	Ischemic	0.0267574	1	Ischemic
APOM	-0.717317	0.000949855	848	Ischemic	0.0220387	1	Ischemic
C2	1.12182	0.000759331	848	Ischemic	0.0210968	1	Ischemic
CCL11	0.688978	0.000997732	848	Ischemic	0.0221315	1	Ischemic
CD163	0.459507	0.0027941	848	Ischemic	0.0393323	1	Ischemic
CTSL	0.941089	0.000238882	848	Ischemic	0.011082	1	Ischemic
CTSO	0.886973	0.00011825	848	Ischemic	0.00951608	1	Ischemic
CXCL17	0.429538	0.00143421	848	Ischemic	0.0267574	1	Ischemic
FABP1	0.294767	0.000148689	848	Ischemic	0.00951608	1	Ischemic
FIS1	-0.312604	0.00286686	848	Ischemic	0.0395952	1	Ischemic
HSD11B1	-0.523406	0.00105761	848	Ischemic	0.0227697	1	Ischemic
ICAM1	0.750907	0.000326756	848	Ischemic	0.0122636	1	Ischemic
LPL	-0.520987	0.000160451	848	Ischemic	0.00951608	1	Ischemic
NRP1	0.814355	0.000339237	848	Ischemic	0.0122636	1	Ischemic
OMD	-0.459008	0.00225104	848	Ischemic	0.0350588	1	Ischemic
PCOLCE	0.561249	0.000169001	848	Ischemic	0.00951608	1	Ischemic
PCSK9	0.513714	0.00095303	848	Ischemic	0.0220387	1	Ischemic
PLXNB2	0.883993	4.0563e-05	848	Ischemic	0.00494868	1	Ischemic
PRCP	0.600226	0.00134977	848	Ischemic	0.0267036	1	Ischemic
SFTPD	0.383357	0.00064607	848	Ischemic	0.0197051	1	Ischemic
SIT1	0.566822	0.00201448	848	Ischemic	0.0321614	1	Ischemic
TCN2	0.615422	0.00202107	848	Ischemic	0.0321614	1	Ischemic
TPSAB1	0.600381	0.000640556	848	Ischemic	0.0197051	1	Ischemic
ADAM23	0.758133	8.25473e-05	848	Hypertense	0.00251769	1	Hypertense
AGRP	0.389098	0.000235503	848	Hypertense	0.00389555	1	Hypertense
AMBN	-0.761131	0.00248522	848	Hypertense	0.0192671	1	Hypertense
ANGPTL3	0.820044	4.25327e-06	848	Hypertense	0.000720184	1	Hypertense
BAG6	0.520076	0.00682935	848	Hypertense	0.0392906	1	Hypertense
BTN3A2	0.406539	0.00905542	848	Hypertense	0.0483837	1	Hypertense
CCL15	0.442571	0.00010544	848	Hypertense	0.0027565	1	Hypertense
CCL16	0.273545	0.00280611	848	Hypertense	0.0205407	1	Hypertense
CCL18	0.323182	0.00286176	848	Hypertense	0.0207407	1	Hypertense
CD209	0.485148	0.00558636	848	Hypertense	0.0341769	1	Hypertense
CD4	0.635326	0.00019712	848	Hypertense	0.0036998	1	Hypertense
CDH1	0.567098	0.00030882	848	Hypertense	0.00419111	1	Hypertense
CDH2	0.553568	0.000432831	848	Hypertense	0.00537004	1	Hypertense
CHRDL2	0.442439	0.000465739	848	Hypertense	0.00558887	1	Hypertense
ERBB3	0.841502	0.00687049	848	Hypertense	0.0392906	1	Hypertense
FAP	0.494756	0.00335539	848	Hypertense	0.0233919	1	Hypertense
FAS	0.517384	0.00112036	848	Hypertense	0.0109347	1	Hypertense
FST	0.407556	0.00498262	848	Hypertense	0.0309092	1	Hypertense
IGFBP3	0.486149	0.00356428	848	Hypertense	0.0246137	1	Hypertense
IGFBP7	0.356325	0.00593469	848	Hypertense	0.0356082	1	Hypertense
IL15	0.638285	0.002627	848	Hypertense	0.0198243	1	Hypertense
IL16	0.432802	0.00208168	848	Hypertense	0.0167525	1	Hypertense
IL6ST	1.02551	0.000850698	848	Hypertense	0.00864876	1	Hypertense
LIFR	0.543225	0.00625503	848	Hypertense	0.037225	1	Hypertense
MATN2	0.604568	0.0010726	848	Hypertense	0.01061	1	Hypertense
MB	0.475493	7.57167e-06	848	Hypertense	0.000720184	1	Hypertense
MFAP5	0.468877	2.64949e-05	848	Hypertense	0.00138531	1	Hypertense
MLN	0.239492	0.00182298	848	Hypertense	0.0155165	1	Hypertense
MSTN	0.366771	0.000291161	848	Hypertense	0.00409865	1	Hypertense
NCR1	0.343173	0.00698218	848	Hypertense	0.0396198	1	Hypertense
NOTCH3	0.498458	0.00190722	848	Hypertense	0.016047	1	Hypertense
PAM	0.578351	0.00268039	848	Hypertense	0.0200209	1	Hypertense
PDGFRB	0.535514	0.00399486	848	Hypertense	0.0268278	1	Hypertense
PLA2G2A	0.255679	0.00560276	848	Hypertense	0.0341769	1	Hypertense
SERPINA12	0.135522	0.000352429	848	Hypertense	0.00452593	1	Hypertense
TFPI	0.718694	0.00047489	848	Hypertense	0.00560677	1	Hypertense
THBD	0.589339	7.6986e-05	848	Hypertense	0.00251769	1	Hypertense
TLR3	0.321425	0.00737655	848	Hypertense	0.0409063	1	Hypertense
TNFRSF13B	0.519738	0.00239835	848	Hypertense	0.0188773	1	Hypertense
TNFRSF13C	0.359617	0.00495473	848	Hypertense	0.0309092	1	Hypertense
TNFSF10	0.630265	0.00399325	848	Hypertense	0.0268278	1	Hypertense
