# Supplementary material for: Plasma proteomics improves risk prediction in heart failure and reveals unique biology in chronic chagas cardiomyopathy
Source: PLoS Negl Trop Dis. 2026 Jun 8;20(6):e0014370. doi: 10.1371/journal.pntd.0014370 (PMC13245751; doi:10.1371/journal.pntd.0014370)
Supplement: S4 Table — Descriptive statistics of UK Biobank (UKBB) individuals with Olink proteomic data and heart failure diagnosed before start of two-year follow-up. This is an external cohort to test for the general usefulness of P9 and NT-proBNP models. (XLSX) [file pntd.0014370.s011.xlsx]

## Sheet: Summary_Table_UKBB
	Parameters	TOTAL (N=431)
	DEMOGRAPHICS
	Mortality rate, n(%)	28 (6.5%)
	Age, y	61.6 ± 6.6
	Women, n(%)	112 (26%)
	Caucasian, n(%)	413 (95.8%)
	Afro-American, n(%)	4 (1.0%)
	Admixed, n(%)	5 (1.2%)
	CLINICAL CHARACTERISTICS
	BMI, kg/m2	30.0 ± 5.7
	Hypertension, n(%)	368 (85.4%)
	Diabetes mellitus, n(%)	109 (25.3%)
	Current smoker, n(%)	51 (11.8%)
	Functional class II (NYHA)	86 (20%)
	Functional class III/IV (NYHA)	239 (55.4%)
	Systolic BP, mmHg	134.6 ± 20.9
	Diastolic BP, mmHg	77.6 ± 12.0
	Heart rate	69.1 ± 14.3
	Serum Creatinine, mg/dL	1.04 ± 0.36
	eGFR	80.4 ± 21.6
	MEDICAL TREATMENT AT BASELINE
	ACEi/ARB, n(%)	343 (79.6%)
	Beta blocker, n(%)	245 (56.8%)
