# Supplementary material for: Plasma proteomics improves risk prediction in heart failure and reveals unique biology in chronic chagas cardiomyopathy
Source: PLoS Negl Trop Dis. 2026 Jun 8;20(6):e0014370. doi: 10.1371/journal.pntd.0014370 (PMC13245751; doi:10.1371/journal.pntd.0014370)
Supplement: S5 Table — UKBB compared to GENIUS-HF, with terciles according to the MAGGIC score per sample. Metrics include F1-macro, iAUC, sensitivity, specificity, positive predictive value (PPV), and net reclassification improvement (NRI total, by event, and by non-event). Δ values represent the change in performance achieved by P9 relative to BNP. Asterisks denote statistical significance based on 1,000 bootstrap-based 95% confidence intervals excluding zero. (XLSX) [file pntd.0014370.s012.xlsx]

## Sheet: Sheet1
	Metric	GENIUS (test set) N=132, deaths=57	GENIUS (3rd tercile) N=122, deaths=30	UKBB (overall) N=431, deaths=28	UKBB (3rd tercile) N=143, deaths=13
	F1-macro P9	0.674	0.697	0.57	0.612
	F1-macro BNP	0.56	0.557	0.483	0.474
	ΔF1-macro	0.114 [0.048, 0.181]*	0.139 [0.045, 0.240]*	0.087 [0.013, 0.162]*	0.137 [0.013, 0.254]*
	iAUC (P9)	0.809	0.749	0.668	0.579
	iAUC (BNP)	0.763	0.731	0.622	0.563
	ΔiAUC	0.046 [0.005, 0.084]*	0.018 [-0.050, 0.077]	0.046 [-0.101, 0.164]	0.016 [-0.206, 0.179]
	ΔSensitivity	+17.5%	+23.3%	+17.9%	+28.6%
	ΔSpecificity	-0.007	-0.011	-0.047	-0.069
	ΔPPV	+12.5%	+15.0%	+20.8%	+30.8%
	NRI (Event)	0.175 [0.078, 0.278]*	0.233 [0.091, 0.389]*	0.179 [0.045, 0.343]*	0.286 [0.062, 0.545]*
	NRI (Non-event)	-0.007 [-0.023, 0.010]	-0.011 [-0.047, 0.023]	-0.047 [-0.069, -0.028]*	-0.069 [-0.115, -0.030]*
	NRI (Total)	0.169 [0.070, 0.273]*	0.222 [0.071, 0.382]*	0.131 [0.001, 0.290]*	0.216 [-0.015, 0.491]
