# Supplementary material for: Plasma proteomics improves risk prediction in heart failure and reveals unique biology in chronic chagas cardiomyopathy
Source: PLoS Negl Trop Dis. 2026 Jun 8;20(6):e0014370. doi: 10.1371/journal.pntd.0014370 (PMC13245751; doi:10.1371/journal.pntd.0014370)
Supplement: S6 Table — Enriched pathways identified by etiology. Pathways significantly enriched in the training set were subsequently evaluated in the test set, and only those remaining significant in both datasets were retained for biological interpretation. The “Lead genes” column lists genes driving the enrichment signal that were consistently present in the significant pathways across both training and test sets. (XLSX) [file pntd.0014370.s013.xlsx]

## Sheet: Sheet1
Etiology	Original term name	Term	Process	NES	FDR q-val	Tag %	Gene %	Lead_genes
Chagas	Cell-Matrix Adhesion (GO:0007160)	Cell-Matrix Adhesion	Cell Adhesion & ECM	1.98696	0.00656994	5/12	7.91%	ITGB1;ITGB2;ITGA11
Chagas	Focal adhesion	Focal Adhesion	Cell Adhesion & ECM	1.85496	0.00720721	5/29	0.95%	ITGB1;MET;ITGB2;EGFR;ITGA11
Chagas	Integrin cell surface interactions	Integrin Interactions	Cell Adhesion & ECM	2.02072	0.00656994	8/17	11.60%	ITGB1;ITGB2;ITGA11;ICAM3
Chagas	Integrin-mediated cell adhesion	Integrin Adhesion	Cell Adhesion & ECM	2.11433	0	3/6	0.95%	ITGB1;ITGB2;ITGA11
Chagas	Integrin-Mediated Signaling Pathway (GO:0007229)	Integrin Signaling	Cell Adhesion & ECM	1.96633	0.00656994	7/14	14.32%	ITGB1;ITGB2;ITGA11
Chagas	Regulation of actin cytoskeleton	Actin Cytoskeleton Regulation	Cytoskeleton & Cell Motility	1.80433	0.00720721	4/21	0.95%	ITGB1;ITGB2;EGFR;ITGA11
Chagas	COPII-mediated Vesicle Transport	COPII Transport	ER-to-Golgi trafficking	-1.69912	0.00900647	5/6	16.64%	TGFA;CTSZ;CD59;MCFD2;PREB
Chagas	Endoplasmic reticulum-Golgi Intermediate Compartment Membrane (GO:0033116)	ERGIC Membrane	ER-to-Golgi trafficking	-1.83257	0	5/6	10.23%	TGFA;CTSZ;CD59;CD55;MCFD2
Chagas	ER to Golgi Anterograde Transport	ER-Golgi Transport	ER-to-Golgi trafficking	-1.79527	0.00656994	6/7	16.64%	TGFA;CTSZ;CD59;CD55;MCFD2;PREB
Chagas	Transport to the Golgi and Subsequent Modification	Golgi Transport & Modification	ER-to-Golgi trafficking	-2.01212	0	8/10	16.64%	TGFA;CTSZ;CD59;ST6GAL1;B4GALT1;CD55;MCFD2;PREB
Chagas	Asparagine N-linked Glycosylation	N-linked Glycosylation	Protein Modification	-1.90933	0	8/11	16.64%	TGFA;CTSZ;CD59;ST6GAL1;B4GALT1;CD55;MCFD2;PREB
Chagas	Post-translational Protein Modification	Protein PTM	Protein Modification	-1.7814	0.00650407	26/59	24.01%	F9;TGFA;VASH1;LGALS1;ADAMTS16;CTSZ;CD59;PLAUR;ST6GAL1;B4GALT1;FSTL3;SPON2;CD55;TIMP1;MCFD2;CSF1;CKAP4;TGFB1;PREB;USP8;GAS6;AXIN1
Chagas	Natural killer cell mediated cytotoxicity	NK Cell Cytotoxicity	Innate Immune Response	1.6425	0.0189237	8/22	11.05%	ITGB2;FCGR3B;GZMB;FASLG;KLRD1
Chagas	Phagocytosis (GO:0006909)	Phagocytosis	Innate Immune Response	1.81395	0.00998752	3/16	1.64%	ITGB1;ITGB2;MARCO
Ischemic	Complement	Complement System	Innate Immune Response	1.59968	0	11/41	12.55%	PCSK9;C2;LGALS3;CTSO;F7;PRCP;LGMN;CR2
Chagas	Apoptotic Process (GO:0006915)	Apoptosis	Cell Death	1.65518	0	9/31	7.64%	ITGB2;GZMA;GZMB;FASLG;GZMH;TNFSF12
Ischemic	Apoptotic Process (GO:0006915)	Apoptosis	Cell Death	-1.75928	0.00537634	10/31	9.14%	NME3;GZMB;LTA;GZMA;TNFSF12;FASLG;BAG6
Chagas	Hippo Merlin Signaling Dysregulation WP4541	Hippo Signaling Dysregulation	Growth Regulation & Cancer	2.28372	0	7/19	6.41%	ITGB1;MET;ITGB2;EGFR;ITGA11;CXCL10
Ischemic	Hippo Merlin Signaling Dysregulation WP4541	Hippo Signaling Dysregulation	Growth Regulation & Cancer	-1.52808	0.0354267	10/19	18.28%	ITGB1;ITGA6;ITGA11;MET;EGFR;CXCL10
Ischemic	Complement And Coagulation Cascades WP558	Complement/Coagulation Cascades	Hemostasis	1.92857	0	9/15	22.24%	C2;PROC;F9;F7;CR2;PLAUR
Ischemic	Formation of Fibrin Clot (Clotting Cascade)	Fibrin Clot Formation	Hemostasis	2.08383	0	5/10	5.32%	PROC;F9;F7;PRCP
Ischemic	Fatty Acid Metabolic Process (GO:0006631)	Fatty Acid Metabolism	Lipid Metabolism	-1.70617	0	2/6	2.46%	LPL;ANGPTL3
Ischemic	Phospholipid Metabolic Process (GO:0006644)	Phospholipid Metabolism	Lipid Metabolism	-1.63843	0.0134804	3/6	9.82%	LPL;ANGPTL3
Ischemic	Dengue 2 Interactions With Complement And Coagulation Cascades WP3896	Dengue-Complement Interaction	Pathogen-host interactions	1.92857	0	9/15	22.24%	C2;PROC;F9;F7;CR2;PLAUR
Ischemic	Human papillomavirus infection	HPV Infection	Pathogen-host interactions	-1.6655	0.00910973	9/32	12.01%	NOTCH3;ITGB1;ITGA11;FASLG;EGFR;COMP
Alcoholic	Complement System In Neuronal Development And Plasticity WP5090	Neuronal Complement System	Complement in Neurodevelopment & Plasticity	-1.69414	0.0286659	9/20	15.01%	CD59;COLEC12;FAS;AXL;C1QA;MERTK
