# Supplementary material for: Plasma proteomics improves risk prediction in heart failure and reveals unique biology in chronic chagas cardiomyopathy
Source: PLoS Negl Trop Dis. 2026 Jun 8;20(6):e0014370. doi: 10.1371/journal.pntd.0014370 (PMC13245751; doi:10.1371/journal.pntd.0014370)
Supplement: S7 Table — First-pass results on putative repurposed drugs (before discarding “noisy” data). (XLSX) [file pntd.0014370.s014.xlsx]

## Sheet: gene_drug_combinations
	Gene Combination	Drugs	Number of Drugs
	EGFR, ITGB2, PREB	prednisone	1
	EGFR, TGFA	cetuximab, panitumumab	2
	EGFR, PREB	benzylpenicilloyl polylysine, chlorphentermine hydrochloride, cod liver oil, difluprednate, hexachlorophene, insulin, loteprednol etabonate, meprednisone, nicotine, oxprenolol hydrochloride, povidone-iodine, prednicarbate, prednisolone, prednisone, protamine zinc, senna	16
	CD55, ITGB2	tretinoin	1
	CD55, CD59	alefacept, alemtuzumab, iptacopan	3
