# Supplementary material for: Plasma proteomics improves risk prediction in heart failure and reveals unique biology in chronic chagas cardiomyopathy
Source: PLoS Negl Trop Dis. 2026 Jun 8;20(6):e0014370. doi: 10.1371/journal.pntd.0014370 (PMC13245751; doi:10.1371/journal.pntd.0014370)
Supplement: S2 File — Feature selection (1st pass): Genetic Algorithm (GA) code. (PY) [file pntd.0014370.s016.py]

import pandas as pd
import numpy as np
from sklearn.model_selection import train_test_split
from sklearn.linear_model import LogisticRegression
from sklearn.metrics import f1_score
from geneticalgorithm import geneticalgorithm as ga
from sklearn.preprocessing import StandardScaler

# Load dataset
df = pd.read_csv("train.tsv", sep="\t")
df = df.sample(frac=1).reset_index(drop=True)

# Define column logic
# These columns will be optimized by the GA
flexible_cols = df.columns[1:735].to_list()
# These columns are MANDATORY and will not be part of the GA bitstring
mandatory_cols = ['age', 'gender', 'ejection_fraction']
target = "death"

# Scale numerical data (excluding 'gender' from scaling logic)
scaler = StandardScaler()
# Scale only the flexible columns + age + ejection_fraction
cols_to_scale = flexible_cols + ['age', 'ejection_fraction']
X_scaled_vals = scaler.fit_transform(df[cols_to_scale])

# Reconstruct DataFrame
X_scaled = pd.DataFrame(X_scaled_vals, columns=cols_to_scale)
X_scaled['gender'] = df['gender'].values  # Add unscaled gender
y = df[target]

# Split data
X_train, X_test, y_train, y_test = train_test_split(
    X_scaled, y, test_size=0.3, stratify=y
)

# Fitness Function
def fitness_function(bitstring):
    # Map bitstring only to flexible_cols
    selected_flex_indices = [i for i in range(len(bitstring)) if bitstring[i] == 1]
    selected_flex_names = [flexible_cols[i] for i in selected_flex_indices]
    
    # ALWAYS include covariates
    final_features = selected_flex_names + mandatory_cols
    
    X_train_subset = X_train[final_features]
    X_test_subset = X_test[final_features]
    
    model = LogisticRegression(max_iter=5000)
    model.fit(X_train_subset, y_train)
    
    y_pred = model.predict(X_test_subset)
    
    # Minimize negative Macro F1
    return -f1_score(y_test, y_pred, average="macro", zero_division=0.0)

# GA Configuration
# The dimension is ONLY the number of flexible columns
dim = len(flexible_cols)

algorithm_param = {
    "max_num_iteration": 1000,
    "population_size": 100,
    "mutation_probability": 0.15,
    "elit_ratio": 0.02,
    "crossover_probability": 0.7,
    "parents_portion": 0.3,
    "crossover_type": "uniform",
    "max_iteration_without_improv": 200
}

model_ga = ga(
    function=fitness_function,
    dimension=dim,
    variable_type="bool",
    variable_boundaries=np.array([[0, 1]] * dim),
    algorithm_parameters=algorithm_param
)

# Run model
model_ga.run()

# Report Results
best_solution = model_ga.output_dict["variable"]
final_flexible_selected = [flexible_cols[i] for i in range(dim) if best_solution[i] == 1]

print("\n--- Optimized Features ---")
print(f"Number of optimized features selected: {len(final_flexible_selected)}")
print(f"Selected: {final_flexible_selected}")
print(f"Best Macro F1: {-model_ga.output_dict['function']}")
