# Supplementary material for: Plasma proteomics improves risk prediction in heart failure and reveals unique biology in chronic chagas cardiomyopathy
Source: PLoS Negl Trop Dis. 2026 Jun 8;20(6):e0014370. doi: 10.1371/journal.pntd.0014370 (PMC13245751; doi:10.1371/journal.pntd.0014370)
Supplement: S3 File — Feature selection (2nd pass): Stochastic Search Variable Selection (SSVS) code. (PY) [file pntd.0014370.s017.py]

import numpy as np
import pandas as pd
import matplotlib.pyplot as plt
from sklearn.preprocessing import StandardScaler
from sklearn.linear_model import LogisticRegression
from sklearn.metrics import f1_score
from sklearn.model_selection import ShuffleSplit
from millipede import BernoulliLikelihoodVariableSelector

# Loading
df = pd.read_csv("preselected_features.tsv", sep="\t")
df = df.sample(frac=1).reset_index(drop=True)

# Variables
proteomics_features = list(df.iloc[:, 1:])
num_covariates = ['age', 'ejection_fraction']
cat_covariates = ['gender']
mandatory_covariates = num_covariates + cat_covariates

# Z-score normalizing
scaler = StandardScaler()
X_scaled_vals = scaler.fit_transform(df[proteomics_features + num_covariates])

# Add sex
df_New = pd.DataFrame(X_scaled_vals, columns=proteomics_features + num_covariates)
df_New['gender'] = df['gender'].values
df_New['death'] = df['death'].values

# Bayesian variable selection
selector = BernoulliLikelihoodVariableSelector(
    df_New, 'death', assumed_columns=mandatory_covariates, S=1
)
selector.run(T=50000, T_burnin=10000)

# Ranking PIP
df_PIP = selector.summary.reset_index()
df_PIP.rename(columns={'index': 'feature'}, inplace=True)
df_PIP = df_PIP[~df_PIP['feature'].isin(mandatory_covariates)]
df_PIP_sorted = df_PIP.sort_values(by="PIP", ascending=False)

# Incremental feature selection
X_eval = df_New.drop('death', axis=1)
y_eval = df_New['death']

n_permutations = 100
ss = ShuffleSplit(n_splits=n_permutations, test_size=0.3)

performance_history = []

print(f"\n--- Initializing incremental feat. sel. (Top 1-50 feats.) ---")

for n in range(1, 51):
    top_n_proteomics = df_PIP_sorted['feature'].iloc[:n].tolist()
    current_features = mandatory_covariates + top_n_proteomics
    
    f1_scores_iteration = []
    
    for train_index, test_index in ss.split(X_eval):
        X_train, X_test = X_eval.iloc[train_index], X_eval.iloc[test_index]
        y_train, y_test = y_eval.iloc[train_index], y_eval.iloc[test_index]
        
        model = LogisticRegression()
        model.fit(X_train[current_features], y_train)
        y_pred = model.predict(X_test[current_features])
        f1_scores_iteration.append(f1_score(y_test, y_pred, average="macro"))
    
    # Get Median and 95% CIs
    performance_history.append({
        'n': n,
        'f1_median': np.median(f1_scores_iteration),
        'ci_low': np.percentile(f1_scores_iteration, 2.5),
        'ci_high': np.percentile(f1_scores_iteration, 97.5)
    })
    
    if n % 5 == 0 or n == 1:
        print(f"Processado: N={n}")

df_results = pd.DataFrame(performance_history)

# Plot
plt.figure(figsize=(6, 4))

plt.fill_between(
    df_results['n'], 
    df_results['ci_low'], 
    df_results['ci_high'], 
    color='skyblue', 
    alpha=0.3, 
    label='95% Empirical CI (100 perms.)'
)

plt.plot(
    df_results['n'], 
    df_results['f1_median'], 
    color='navy', 
    linewidth=2, 
    label='Median F1-macro'
)

plt.scatter(
    df_results['n'], 
    df_results['f1_median'], 
    color='crimson', 
    s=25, 
    zorder=3
)

plt.xticks(np.arange(0, 51, 5))
plt.title('Incremental Feature Selection Performance', fontsize=12)
plt.xlabel('Number of Top Proteomic Features (N)', fontsize=11)
plt.ylabel('F1-macro Score', fontsize=11)
plt.grid(True, linestyle=':', alpha=0.7)
plt.legend(loc='lower right', frameon=True)
plt.xlim(0.5, 50.5)
